# Supplementary material for: Elucidating the Molecular Determinants of the Binding Modes of a Third-Generation HIV-1 Integrase Strand Transfer Inhibitor: The Importance of Side Chain and Solvent Reorganization
Source: Viruses. 2024 Jan 2;16(1):0. doi: 10.3390/v16010076 (PMC11154245; doi:10.3390/v16010076)
Supplement: Supplementary file 1 [file viruses-16-00076-s001.zip]

Archive with 1 entries (1 files):
- viruses-2766314-supplementary.pdf
